# Supplementary material for: Different Within-Host Viral Evolution Dynamics in Severely Immunosuppressed Cases with Persistent SARS-CoV-2
Source: Biomedicines. 2021 Jul 13;9(7):808. doi: 10.3390/biomedicines9070808 (PMC8301427; doi:10.3390/biomedicines9070808)
Supplement: Supplementary file 1 [file biomedicines-09-00808-s001.zip]

Archive with 6 entries (5 files):
- biomedicines-1250640-SI/
- biomedicines-1250640-SI/Sumpplementary Table_S3.pdf
- biomedicines-1250640-SI/Supplementary Table _S1.xlsx
- biomedicines-1250640-SI/Supplementary Table_S2.pdf
- biomedicines-1250640-SI/Supplementary_Table_S4.pdf
- biomedicines-1250640-SI/SupplMethods.pdf
