# Supplementary material for: Different Within-Host Viral Evolution Dynamics in Severely Immunosuppressed Cases with Persistent SARS-CoV-2
Source: Biomedicines. 2021 Jul 13;9(7):808. doi: 10.3390/biomedicines9070808 (PMC8301427; doi:10.3390/biomedicines9070808)
Supplement: Supplementary file 1 [file biomedicines-09-00808-s001.zip › biomedicines-1250640-SI/Supplementary Table _S1.xlsx]

## Sheet: Hoja1
Patient A
Sample	Cell culture/result	Subgenomic test/result
Day 66	NO	Yes/+
Day 86	NO	Yes/+
Day 99	NO	Yes/+
Day 114	NO	Yes/+
Day 126	NO	Yes/+
Day 136	NO	Yes/+
Day 145	NO	Yes/+
Day 167	NO	Yes/+
Day 189	NO	Yes/+
Patient B
Sample	Cell culture/result	Subgenomic test/result
Day 24	Yes/+	YES/+
Day 35	Yes/+	YES/+
Day 47	Yes/+	YES/+
Day 66 (plasma)	NO	NO
Day 79	Yes/+	YES/+
Day 98	NO	YES/+
Day 105	NO	YES/+
Day 112	Yes/+	YES/+
Day 119	NO	YES/+
Day 141	NO	YES/+
Patient C
Sample	Cell culture/result	Subgenomic test/result
Day 0	NO	NO
Day 17 (plasma)	NO	NO
Day 21	NO	NO
Day 49	NO	Yes/+
Day 56	NO	Yes/+
Day 66	Yes/+	Yes/+
Day 66 (Bronchoaspirate)	Yes/+	NO
